# Supplementary material for: Formation and Physicochemical Properties of Freeze-Dried Amyloid-Like Fibrils From Pinto Bean Protein: Amyloid-Like Fibrils From Pinto Bean Protein
Source: Int J Anal Chem. 2024 Oct 23;2024:5571705. doi: 10.1155/2024/5571705 (PMC11524705; doi:10.1155/2024/5571705)
Supplement: Supporting Information — Additional supporting information can be found online in the Supporting Information section. [file 5571705.f1.zip]

Archive with 12 entries (12 files):
- S1.jpg
- S10.png
- S11.png
- S12.png
- S2.jpg
- S3.jpg
- S4.jpg
- S5.pdf
- S6.pdf
- S7.pdf
- S8.pdf
- S9.png
